# Supplementary material for: 4-Fluoro-2-[(3-methyl­phen­yl)imino­meth­yl]phenol
Source: Acta Crystallogr Sect E Struct Rep Online. 2012 Mar 14;68(Pt 4):o1071. doi: 10.1107/S1600536812010513 (PMC3344028; doi:10.1107/S1600536812010513)
Supplement: Supplementary file 1 [file e-68-o1071-sup1.cif]

##############################################################################
#                                                                            #
# This CIF contains the data in a paper accepted for publication in          #
# Acta Crystallographica Section E. It conforms to the requirements of       #
# Notes for Authors for Acta Crystallographica Section E, and has been       #
# peer reviewed under the auspices of the IUCr Commission on Journals.       #
#                                                                            #
# Full details of the Crystallographic Information File format               #
# are given in the paper "The Crystallographic Information File (CIF):       #
# a New Standard Archive File for Crystallography" by S. R. Hall, F. H.      #
# Allen and I. D. Brown [Acta Cryst. (1991), A47, 655-685].                  #
#                                                                            #
# The current version of the core CIF dictionary is obtainable from          #
# ftp://ftp.iucr.org/pub/cif_core.dic.                                       #
#                                                                            #
# Software is freely available for graphical display of the structure(s)     #
# in this CIF. For information consult the CIF software page                 #
# http://www.iucr.org/resources/cif/software.                                #
#                                                                            #
# This file may be used for bona fide research purposes within the           #
# scientific community so long as proper attribution is given to the journal # 
# article from which it was obtained.                                        #
#                                                                            #
##############################################################################
data_global
_audit_creation_method     'WinGX routine CIF_UPDATE'
_audit_conform_dict_name     cif_core.dic
_audit_conform_dict_version     2.3
_journal_date_recd_electronic     2012-03-05
_journal_date_accepted     2012-03-09
_journal_name_full     'Acta Crystallographica, Section E'
_journal_year     2012
_journal_volume     68
_journal_issue      4
_journal_page_first     o1071
_journal_page_last     o1071
_journal_paper_category     QO
_journal_paper_doi     10.1107/S1600536812010513
_journal_coeditor_code     SJ5208
_publ_contact_author_name     'Brink, Alice'
_publ_contact_author_address
;
Department of Chemistry
University of the Free State
PO Box 339
Bloemfontein 9300
South Africa
;
_publ_contact_author_email     'alice.brink@gmail.com'
_publ_contact_author_fax     '+27(0)51 4446384'
_publ_contact_author_phone     '+27(0)51 4013655'
_publ_section_title
;
4-Fluoro-2-[(3-methylphenyl)iminomethyl]phenol
;
loop_
    _publ_author_name
    _publ_author_footnote
    _publ_author_address
    'Brink, Alice' .
;
Department of Chemistry
University of the Free State
PO Box 339
Bloemfontein 9300
South Africa
;
    'Visser, Hendrik G.' .
;
Department of Chemistry
University of the Free State
PO Box 339
Bloemfontein 9300
South Africa
;
    'Roodt, Andreas' .
;
Department of Chemistry
University of the Free State
PO Box 339
Bloemfontein 9300
South Africa
;
data_I
_audit_creation_method     'WinGX routine CIF_UPDATE'
_chemical_name_systematic
;
4-Fluoro-2-[(3-methylphenyl)iminomethyl]phenol
;
_chemical_formula_moiety     'C14 H12 F N O'
_chemical_formula_sum     'C14 H12 F N O'
_chemical_formula_iupac     'C14 H12 F N O'
_chemical_formula_weight     229.25
_symmetry_cell_setting     monoclinic
_symmetry_space_group_name_H-M     'P c'
_symmetry_space_group_name_Hall     'P -2yc'
loop_
    _symmetry_equiv_pos_as_xyz
    'x, y, z'
    'x, -y, z+1/2'
_cell_length_a     10.2655(6)
_cell_length_b     4.6738(2)
_cell_length_c     12.3561(8)
_cell_angle_alpha     90
_cell_angle_beta     112.331(3)
_cell_angle_gamma     90
_cell_volume     548.37(5)
_cell_formula_units_Z     2
_cell_measurement_reflns_used     2573
_cell_measurement_theta_min     3.39
_cell_measurement_theta_max     28.30
_cell_measurement_temperature     100(2)
_exptl_crystal_description     'cuboid'
_exptl_crystal_colour     'orange'
_exptl_crystal_size_max     0.19
_exptl_crystal_size_mid     0.1
_exptl_crystal_size_min     0.06
_exptl_crystal_density_diffrn     1.388
_exptl_crystal_density_method     'not measured'
_exptl_crystal_F_000     240
_exptl_absorpt_coefficient_mu     0.099
_exptl_absorpt_correction_type     multi-scan
_exptl_absorpt_process_details
;
(SADABS; Bruker, 2004)
;
_exptl_absorpt_correction_T_min     0.9814
_exptl_absorpt_correction_T_max     0.9941
_exptl_special_details
;
Intensity data was collected on a Bruker X8 Apex II 4 K Kappa CCD
diffractometer using an exposure time of 55 s/frame. A total of 1495 frames
were collected with a frame width of 0.5\% covering up to \q = 28.0\% with
99.6% completeness accomplished
;
_diffrn_ambient_temperature     100(2)
_diffrn_radiation_type     MoK\a
_diffrn_radiation_wavelength     0.71073
_diffrn_radiation_monochromator     'graphite'
_diffrn_measurement_device_type     'Bruker X8 APEXII 4K Kappa CCD'
_diffrn_measurement_method     '\w and \f'
_diffrn_detector_area_resol_mean     512
_diffrn_reflns_number     7009
_diffrn_reflns_av_R_equivalents     0.0275
_diffrn_reflns_theta_min     3.39
_diffrn_reflns_theta_max     27.99
_diffrn_reflns_theta_full     27.99
_diffrn_measured_fraction_theta_max     0.996
_diffrn_measured_fraction_theta_full     0.996
_diffrn_reflns_limit_h_min     -13
_diffrn_reflns_limit_h_max     13
_diffrn_reflns_limit_k_min     -5
_diffrn_reflns_limit_k_max     6
_diffrn_reflns_limit_l_min     -16
_diffrn_reflns_limit_l_max     16
_diffrn_standards_number     0
_diffrn_standards_interval_count     ?
_diffrn_standards_interval_time     ?
_diffrn_standards_decay_%     ?
_reflns_number_total     1319
_reflns_number_gt     1203
_reflns_threshold_expression     I>2\s(I)
_refine_ls_structure_factor_coef     Fsqd
_refine_ls_matrix_type     full
_refine_ls_R_factor_gt     0.0343
_refine_ls_wR_factor_ref     0.0954
_refine_ls_goodness_of_fit_ref     1.062
_refine_ls_restrained_S_all     1.061
_refine_ls_number_reflns     1319
_refine_ls_number_parameters     156
_refine_ls_number_restraints     2
_refine_ls_hydrogen_treatment     constr
_refine_ls_weighting_scheme     calc
_refine_ls_weighting_details
         'calc w=1/[\s^2^(Fo^2^)+(0.0597P)^2^+0.0513P] where P=(Fo^2^+2Fc^2^)/3'
_refine_ls_shift/su_max     0
_refine_diff_density_max     0.189
_refine_diff_density_min     -0.189
_refine_ls_extinction_method     none
loop_
    _atom_type_symbol
    _atom_type_description
    _atom_type_scat_dispersion_real
    _atom_type_scat_dispersion_imag
    _atom_type_scat_source
    C C 0.0033 0 'International Tables Vol C Tables 4.2.6.8 and 6.1.1.4'
    H H 0 0 'International Tables Vol C Tables 4.2.6.8 and 6.1.1.4'
    N N 0.0061 0 'International Tables Vol C Tables 4.2.6.8 and 6.1.1.4'
    O O 0.0106 0 'International Tables Vol C Tables 4.2.6.8 and 6.1.1.4'
    F F 0.0171 0 'International Tables Vol C Tables 4.2.6.8 and 6.1.1.4'
_computing_data_collection     'APEX2 (Bruker, 2005)'
_computing_cell_refinement     'SAINT-Plus (Bruker, 2004)'
_computing_data_reduction     'SAINT-Plus and XPREP (Bruker, 2004)'
_computing_structure_solution     'SIR92 (Altomare <i>et al.</i>, 1999)'
_computing_structure_refinement     'SHELXL97 (Sheldrick, 2008)'
_computing_molecular_graphics     'DIAMOND (Brandenburg & Putz, 2004)'
_computing_publication_material     'WingGX (Farrugia, 1999)'
loop_
    _atom_site_type_symbol
    _atom_site_label
    _atom_site_fract_x
    _atom_site_fract_y
    _atom_site_fract_z
    _atom_site_U_iso_or_equiv
    _atom_site_adp_type
    _atom_site_calc_flag
    _atom_site_refinement_flags
    _atom_site_occupancy
    _atom_site_disorder_assembly
    _atom_site_disorder_group
    N N1 0.51676(18) 0.7931(4) 0.51611(15) 0.0170(4) Uani d . 1 . .
    O O1 0.62483(16) 0.5330(3) 0.71672(14) 0.0229(4) Uani d . 1 . .
    H H1B 0.571 0.6442 0.666 0.034 Uiso calc R 1 . .
    F F1 0.95777(14) -0.0665(3) 0.54083(13) 0.0276(3) Uani d . 1 . .
    C C1 0.5962(2) 0.6410(4) 0.47953(19) 0.0178(4) Uani d . 1 . .
    H H1A 0.5897 0.6626 0.4012 0.021 Uiso calc R 1 . .
    C C11 0.6955(2) 0.4372(4) 0.55563(18) 0.0161(4) Uani d . 1 . .
    C C12 0.7069(2) 0.3900(4) 0.67131(18) 0.0183(4) Uani d . 1 . .
    C C13 0.8048(2) 0.1934(5) 0.74184(18) 0.0211(5) Uani d . 1 . .
    H H13 0.8132 0.1637 0.8203 0.025 Uiso calc R 1 . .
    C C14 0.8897(2) 0.0416(5) 0.6980(2) 0.0219(5) Uani d . 1 . .
    H H14 0.9567 -0.0919 0.7458 0.026 Uiso calc R 1 . .
    C C15 0.8756(2) 0.0873(4) 0.5839(2) 0.0195(5) Uani d . 1 . .
    C C16 0.7817(2) 0.2812(5) 0.51227(19) 0.0181(4) Uani d . 1 . .
    H H16 0.7753 0.3092 0.4343 0.022 Uiso calc R 1 . .
    C C21 0.4220(2) 0.9970(4) 0.44138(18) 0.0168(4) Uani d . 1 . .
    C C22 0.3265(2) 1.1211(4) 0.48298(18) 0.0171(4) Uani d . 1 . .
    H H22 0.3286 1.0669 0.5577 0.021 Uiso calc R 1 . .
    C C23 0.2280(2) 1.3232(5) 0.41733(18) 0.0189(4) Uani d . 1 . .
    C C24 0.2290(2) 1.4038(5) 0.30877(18) 0.0209(5) Uani d . 1 . .
    H H24 0.163 1.541 0.2625 0.025 Uiso calc R 1 . .
    C C25 0.3257(2) 1.2853(5) 0.26779(19) 0.0223(5) Uani d . 1 . .
    H H25 0.3258 1.3445 0.1943 0.027 Uiso calc R 1 . .
    C C26 0.4219(2) 1.0818(4) 0.33261(19) 0.0205(5) Uani d . 1 . .
    H H26 0.4871 1.0008 0.3036 0.025 Uiso calc R 1 . .
    C C231 0.1250(2) 1.4526(5) 0.4626(2) 0.0227(5) Uani d . 1 . .
    H H23A 0.1367 1.3641 0.5377 0.034 Uiso calc R 1 . .
    H H23B 0.0289 1.4194 0.4063 0.034 Uiso calc R 1 . .
    H H23C 0.1422 1.6588 0.4736 0.034 Uiso calc R 1 . .
loop_
    _atom_site_aniso_label
    _atom_site_aniso_U_11
    _atom_site_aniso_U_22
    _atom_site_aniso_U_33
    _atom_site_aniso_U_12
    _atom_site_aniso_U_13
    _atom_site_aniso_U_23
    N1 0.0165(8) 0.0168(8) 0.0174(9) -0.0004(6) 0.0061(7) 0.0005(6)
    O1 0.0264(8) 0.0271(8) 0.0181(7) 0.0081(6) 0.0116(7) 0.0032(6)
    F1 0.0278(7) 0.0264(7) 0.0320(7) 0.0092(5) 0.0154(6) 0.0010(6)
    C1 0.0200(10) 0.0174(8) 0.0165(10) -0.0022(8) 0.0075(8) 0.0011(8)
    C11 0.0166(10) 0.0141(9) 0.0164(10) -0.0015(7) 0.0050(8) -0.0008(8)
    C12 0.0190(10) 0.0193(10) 0.0170(10) -0.0024(8) 0.0074(9) -0.0012(8)
    C13 0.0228(11) 0.0231(10) 0.0157(10) -0.0005(9) 0.0053(9) 0.0034(8)
    C14 0.0201(11) 0.0207(10) 0.0212(11) 0.0009(8) 0.0036(9) 0.0019(8)
    C15 0.0166(10) 0.0191(10) 0.0244(12) 0.0003(8) 0.0096(9) -0.0018(8)
    C16 0.0194(10) 0.0192(10) 0.0178(10) -0.0010(8) 0.0095(8) -0.0006(7)
    C21 0.0171(10) 0.0154(9) 0.0177(10) -0.0020(8) 0.0063(8) -0.0010(7)
    C22 0.0184(10) 0.0163(9) 0.0165(10) -0.0023(7) 0.0066(8) -0.0006(8)
    C23 0.0168(10) 0.0188(10) 0.0200(11) -0.0025(8) 0.0059(8) -0.0034(8)
    C24 0.0181(11) 0.0193(10) 0.0219(11) 0.0017(8) 0.0039(9) 0.0011(8)
    C25 0.0240(12) 0.0248(11) 0.0186(10) 0.0027(8) 0.0086(9) 0.0038(8)
    C26 0.0206(10) 0.0217(10) 0.0209(11) 0.0022(8) 0.0098(9) 0.0001(8)
    C231 0.0192(10) 0.0244(10) 0.0247(11) 0.0015(8) 0.0086(9) -0.0019(9)
_geom_special_details
;
All e.s.d.'s (except the e.s.d. in the dihedral angle between two l.s. planes)
are estimated using the full covariance matrix. The cell e.s.d.'s are taken
into account individually in the estimation of e.s.d.'s in distances, angles
and torsion angles; correlations between e.s.d.'s in cell parameters are only
used when they are defined by crystal symmetry. An approximate (isotropic)
treatment of cell e.s.d.'s is used for estimating e.s.d.'s involving l.s.
planes.
;
loop_
    _geom_bond_atom_site_label_1
    _geom_bond_atom_site_label_2
    _geom_bond_site_symmetry_2
    _geom_bond_distance
    _geom_bond_publ_flag
    N1 C1 . 1.287(3) ?
    N1 C21 . 1.422(3) ?
    O1 C12 . 1.353(3) ?
    O1 H1B . 0.84 ?
    F1 C15 . 1.361(2) ?
    C1 C11 . 1.450(3) ?
    C1 H1A . 0.95 ?
    C11 C16 . 1.401(3) ?
    C11 C12 . 1.407(3) ?
    C12 C13 . 1.396(3) ?
    C13 C14 . 1.385(3) ?
    C13 H13 . 0.95 ?
    C14 C15 . 1.377(3) ?
    C14 H14 . 0.95 ?
    C15 C16 . 1.373(3) ?
    C16 H16 . 0.95 ?
    C21 C22 . 1.395(3) ?
    C21 C26 . 1.401(3) ?
    C21 N1 1 1.422(3) ?
    C22 C23 . 1.396(3) ?
    C22 H22 . 0.95 ?
    C23 C24 . 1.397(3) ?
    C23 C231 . 1.499(3) ?
    C24 C25 . 1.389(3) ?
    C24 H24 . 0.95 ?
    C25 C26 . 1.386(3) ?
    C25 H25 . 0.95 ?
    C26 H26 . 0.95 ?
    C231 H23A . 0.98 ?
    C231 H23B . 0.98 ?
    C231 H23C . 0.98 ?
loop_
    _geom_angle_atom_site_label_1
    _geom_angle_atom_site_label_2
    _geom_angle_atom_site_label_3
    _geom_angle_site_symmetry_1
    _geom_angle_site_symmetry_3
    _geom_angle
    _geom_angle_publ_flag
    C1 N1 C21 . . 120.69(16) ?
    C12 O1 H1B . . 109.5 ?
    N1 C1 C11 . . 121.23(18) ?
    N1 C1 H1A . . 119.4 ?
    C11 C1 H1A . . 119.4 ?
    C16 C11 C12 . . 119.11(19) ?
    C16 C11 C1 . . 118.98(18) ?
    C12 C11 C1 . . 121.91(18) ?
    O1 C12 C13 . . 118.70(18) ?
    O1 C12 C11 . . 121.31(19) ?
    C13 C12 C11 . . 119.99(19) ?
    C14 C13 C12 . . 120.27(19) ?
    C14 C13 H13 . . 119.9 ?
    C12 C13 H13 . . 119.9 ?
    C15 C14 C13 . . 118.9(2) ?
    C15 C14 H14 . . 120.5 ?
    C13 C14 H14 . . 120.5 ?
    F1 C15 C16 . . 118.91(19) ?
    F1 C15 C14 . . 118.57(19) ?
    C16 C15 C14 . . 122.5(2) ?
    C15 C16 C11 . . 119.17(19) ?
    C15 C16 H16 . . 120.4 ?
    C11 C16 H16 . . 120.4 ?
    C22 C21 C26 . . 119.44(19) ?
    C22 C21 N1 . 1 116.25(17) ?
    C26 C21 N1 . 1 124.30(18) ?
    C22 C21 N1 . . 116.25(17) ?
    C26 C21 N1 . . 124.30(18) ?
    C21 C22 C23 . . 121.53(18) ?
    C21 C22 H22 . . 119.2 ?
    C23 C22 H22 . . 119.2 ?
    C22 C23 C24 . . 118.16(18) ?
    C22 C23 C231 . . 120.94(18) ?
    C24 C23 C231 . . 120.90(19) ?
    C25 C24 C23 . . 120.63(19) ?
    C25 C24 H24 . . 119.7 ?
    C23 C24 H24 . . 119.7 ?
    C26 C25 C24 . . 120.94(19) ?
    C26 C25 H25 . . 119.5 ?
    C24 C25 H25 . . 119.5 ?
    C25 C26 C21 . . 119.3(2) ?
    C25 C26 H26 . . 120.4 ?
    C21 C26 H26 . . 120.4 ?
    C23 C231 H23A . . 109.5 ?
    C23 C231 H23B . . 109.5 ?
    H23A C231 H23B . . 109.5 ?
    C23 C231 H23C . . 109.5 ?
    H23A C231 H23C . . 109.5 ?
    H23B C231 H23C . . 109.5 ?
loop_
    _geom_torsion_atom_site_label_1
    _geom_torsion_atom_site_label_2
    _geom_torsion_atom_site_label_3
    _geom_torsion_atom_site_label_4
    _geom_torsion_site_symmetry_1
    _geom_torsion_site_symmetry_2
    _geom_torsion_site_symmetry_3
    _geom_torsion_site_symmetry_4
    _geom_torsion
    _geom_torsion_publ_flag
    N1 N1 C1 C11 1 . . . 0.0(6) ?
    C21 N1 C1 C11 . . . . 178.58(17) ?
    N1 C1 C11 C16 . . . . -178.66(18) ?
    N1 C1 C11 C12 . . . . 1.9(3) ?
    C16 C11 C12 O1 . . . . -179.24(18) ?
    C1 C11 C12 O1 . . . . 0.2(3) ?
    C16 C11 C12 C13 . . . . 1.1(3) ?
    C1 C11 C12 C13 . . . . -179.45(19) ?
    O1 C12 C13 C14 . . . . 179.49(19) ?
    C11 C12 C13 C14 . . . . -0.8(3) ?
    C12 C13 C14 C15 . . . . -0.2(3) ?
    C13 C14 C15 F1 . . . . -178.87(18) ?
    C13 C14 C15 C16 . . . . 1.0(3) ?
    F1 C15 C16 C11 . . . . 179.14(17) ?
    C14 C15 C16 C11 . . . . -0.8(3) ?
    C12 C11 C16 C15 . . . . -0.3(3) ?
    C1 C11 C16 C15 . . . . -179.79(18) ?
    N1 N1 C21 C22 1 . . . 0.0(6) ?
    C1 N1 C21 C22 . . . . 171.08(18) ?
    N1 N1 C21 C26 1 . . . 0.0(7) ?
    C1 N1 C21 C26 . . . . -10.4(3) ?
    C1 N1 C21 N1 . . . 1 0E1(10) ?
    C26 C21 C22 C23 . . . . 1.7(3) ?
    N1 C21 C22 C23 1 . . . -179.74(17) ?
    N1 C21 C22 C23 . . . . -179.74(17) ?
    C21 C22 C23 C24 . . . . -1.3(3) ?
    C21 C22 C23 C231 . . . . 179.38(19) ?
    C22 C23 C24 C25 . . . . 0.0(3) ?
    C231 C23 C24 C25 . . . . 179.33(19) ?
    C23 C24 C25 C26 . . . . 0.9(3) ?
    C24 C25 C26 C21 . . . . -0.5(3) ?
    C22 C21 C26 C25 . . . . -0.7(3) ?
    N1 C21 C26 C25 1 . . . -179.19(19) ?
    N1 C21 C26 C25 . . . . -179.19(19) ?
loop_
    _geom_hbond_atom_site_label_D
    _geom_hbond_atom_site_label_H
    _geom_hbond_atom_site_label_A
    _geom_hbond_site_symmetry_A
    _geom_hbond_distance_DH
    _geom_hbond_distance_HA
    _geom_hbond_distance_DA
    _geom_hbond_angle_DHA
    O1 H1B N1 1 0.84 1.85 2.601(2) 147.1
    C1 H1A O1 2_564 0.95 2.6 3.467(3) 151
    C16 H16 O1 2_564 0.95 2.65 3.495(3) 149.1
    C13 H13 F1 2 0.95 2.6 3.472(3) 152.7
    C231 H23A F1 1_465 0.98 2.73 3.321(3) 118.9
    C231 H23C F1 1_475 0.98 2.67 3.193(2) 113.9
