# Supplementary material for: 4-Fluoro-2-[(3-methyl­phen­yl)imino­meth­yl]phenol
Source: Acta Crystallogr Sect E Struct Rep Online. 2012 Mar 14;68(Pt 4):o1071. doi: 10.1107/S1600536812010513 (PMC3344028; doi:10.1107/S1600536812010513)
Supplement: Supplementary file 2 [file e-68-o1071-Isup2.hkl]

#
# h,k,l, Fc-squared, Fo-squared, sigma(Fo-squared) and status flag
#
data_I
_shelx_title ' absx in Pc'
_shelx_refln_list_code          4
_shelx_F_calc_maximum       91.07
_exptl_crystal_F_000       240.00
_reflns_d_resolution_high  0.7571
 
loop_
 _symmetry_equiv_pos_as_xyz
 'x, y, z'
 'x, -y, z+1/2'
 
_cell_length_a    10.2655
_cell_length_b     4.6738
_cell_length_c    12.3561
_cell_angle_alpha  90.000
_cell_angle_beta  112.331
_cell_angle_gamma  90.000
 
_shelx_F_squared_multiplier     1.000
 
loop_
 _refln_index_h
 _refln_index_k
 _refln_index_l
 _refln_F_squared_calc
 _refln_F_squared_meas
 _refln_F_squared_sigma
 _refln_observed_status
   2   0   0      679.97      666.79      5.21 o
   3   0   0      296.49      279.73      2.78 o
   4   0   0      180.69      180.81      2.26 o
   5   0   0       35.64       35.00      1.30 o
   6   0   0       86.54       83.03      1.86 o
   7   0   0        9.95        9.91      0.94 o
   8   0   0       44.76       48.71      2.77 o
   9   0   0       87.92       93.00      4.34 o
  10   0   0      252.85      274.77      9.37 o
  11   0   0      603.26      647.18     14.68 o
  12   0   0       26.32       23.31      3.22 o
   1   1   0      254.12      235.19      1.48 o
   2   1   0     8293.96     7893.29     43.30 o
   3   1   0       87.39       89.48      0.90 o
   4   1   0       37.07       32.24      0.67 o
   5   1   0       31.72       30.43      0.86 o
   6   1   0        2.95        2.52      0.43 o
   7   1   0       11.11       11.31      0.75 o
   8   1   0      124.41      132.97      2.82 o
   9   1   0      213.22      217.34      4.30 o
  10   1   0       34.72       35.21      2.38 o
  11   1   0       15.64       15.58      1.81 o
  12   1   0       23.32       20.39      2.12 o
   1   2   0       78.59       72.19      0.90 o
   2   2   0      249.20      243.33      1.76 o
   3   2   0      206.70      201.04      1.86 o
   4   2   0     1229.92     1257.35      7.92 o
   5   2   0       74.47       71.59      1.17 o
   6   2   0       71.96       65.24      1.26 o
   7   2   0      162.25      164.01      2.35 o
   8   2   0       15.16       13.73      1.20 o
   9   2   0       15.79       13.93      1.32 o
  10   2   0        1.44        2.94      1.15 o
  11   2   0        5.43        7.71      1.65 o
   0   3   0       58.27       59.66      3.70 o
   1   3   0       36.31       40.25      1.26 o
   2   3   0       58.30       58.35      0.96 o
   3   3   0       14.70       15.70      0.60 o
   4   3   0       75.63       76.35      1.11 o
   5   3   0       41.47       42.50      1.02 o
   6   3   0      159.27      156.20      3.03 o
   7   3   0       21.76       20.91      1.26 o
   8   3   0       19.03       18.86      1.57 o
   9   3   0       21.55       20.57      1.96 o
  10   3   0        5.45        4.52      2.18 o
   0   4   0        2.91        1.81      1.23 o
   1   4   0        6.57        6.05      0.80 o
   2   4   0       28.61       30.71      1.48 o
   3   4   0       49.79       46.84      1.38 o
   4   4   0        4.11        3.73      0.56 o
   5   4   0        3.93        3.69      0.81 o
   6   4   0       38.41       38.69      1.73 o
   7   4   0        6.25        3.37      0.83 o
   8   4   0       81.23       79.41      2.66 o
   9   4   0       12.39       14.46      1.68 o
   0   5   0        0.27       -0.82      1.56 o
   1   5   0       27.61       26.39      3.59 o
   2   5   0       31.83       32.72      3.27 o
   3   5   0       30.80       32.39      1.23 o
   4   5   0       39.63       33.96      1.52 o
   5   5   0        7.58        5.76      0.93 o
   6   5   0       23.72       26.01      1.96 o
   7   5   0       46.03       54.82      2.57 o
   1   6   0       15.63       15.12      1.81 o
   2   6   0        7.20        9.14      1.36 o
 -12   1   1        2.63        2.05      1.11 o
 -11   1   1       59.64       63.17      4.13 o
 -10   1   1       48.16       51.58      3.61 o
  -9   1   1      375.05      391.00      6.03 o
  -8   1   1        4.82        5.25      0.74 o
  -7   1   1        4.41        2.69      0.44 o
  -6   1   1        4.74        5.72      0.47 o
  -5   1   1       62.00       64.80      1.03 o
  -4   1   1        4.70        5.30      0.33 o
  -3   1   1     1020.81      989.84      5.04 o
  -2   1   1     1777.89     1756.16      9.25 o
  -1   1   1      507.61      508.32      3.02 o
   0   1   1      371.58      363.70      2.57 o
   1   1   1     2752.09     2736.06     13.59 o
   2   1   1     1747.60     1738.40      8.40 o
   3   1   1       77.89       76.41      0.93 o
   4   1   1       15.27       20.26      0.65 o
   5   1   1       23.91       23.48      0.80 o
   6   1   1       25.85       30.15      1.14 o
   7   1   1       44.99       44.03      1.43 o
   8   1   1       22.24       25.78      1.61 o
   9   1   1       36.43       35.31      2.54 o
  10   1   1       56.51       58.89      3.13 o
  11   1   1       10.36       10.58      1.55 o
  12   1   1       58.83       53.31      3.28 o
 -12   2   1        0.30        0.12      1.23 o
 -11   2   1        3.15        3.08      1.21 o
 -10   2   1        8.73        8.19      1.44 o
  -9   2   1      102.82      104.98      3.14 o
  -8   2   1       30.30       28.44      1.38 o
  -7   2   1      753.38      760.00      5.98 o
  -6   2   1        1.76        1.57      0.33 o
  -5   2   1      118.04      130.06      1.55 o
  -4   2   1      494.76      509.10      3.87 o
  -3   2   1      158.21      165.70      1.54 o
  -2   2   1        1.93        1.18      0.32 o
  -1   2   1       99.17       95.16      1.53 o
   0   2   1      204.08      200.44      2.52 o
   1   2   1      411.64      419.33      2.48 o
   2   2   1      409.85      459.77      3.28 o
   3   2   1      432.29      447.92      3.47 o
   4   2   1      958.04      986.10      6.53 o
   5   2   1       93.74       94.67      1.41 o
   6   2   1        0.85        0.72      0.36 o
   7   2   1       51.25       51.83      2.19 o
   8   2   1       45.89       51.38      2.11 o
   9   2   1       12.79       11.89      1.26 o
  10   2   1       10.68        5.83      1.38 o
  11   2   1        2.23        2.83      1.32 o
 -11   3   1       23.10       15.56      2.41 o
 -10   3   1        3.69        3.85      1.23 o
  -9   3   1       38.70       41.05      2.82 o
  -8   3   1        3.28        3.86      0.75 o
  -7   3   1      186.78      183.71      3.13 o
  -6   3   1      283.41      285.39      4.82 o
  -5   3   1      725.37      710.46      5.27 o
  -4   3   1       18.28       19.06      0.74 o
  -3   3   1       29.34       32.78      0.86 o
  -2   3   1       93.08       91.70      1.71 o
  -1   3   1      168.97      173.71      2.34 o
   0   3   1       85.27       85.65      2.34 o
   1   3   1       56.56       53.12      1.02 o
   2   3   1        5.53        6.32      0.36 o
   3   3   1       67.88       68.05      1.02 o
   4   3   1       60.20       64.89      1.06 o
   5   3   1      188.66      194.67      2.39 o
   6   3   1      266.61      273.05      3.63 o
   7   3   1       27.38       27.37      1.47 o
   8   3   1       10.43        9.62      1.27 o
   9   3   1        4.95        3.25      1.33 o
  10   3   1      108.00      134.83     11.30 o
  -9   4   1       35.18       32.05      2.48 o
  -8   4   1       50.84       44.50      2.25 o
  -7   4   1       38.14       38.61      2.03 o
  -6   4   1       62.46       62.78      1.92 o
  -5   4   1       81.56       81.36      2.13 o
  -4   4   1      133.22      139.21      2.11 o
  -3   4   1      283.06      292.50      5.18 o
  -2   4   1       95.49      100.59      5.50 o
  -1   4   1       60.49       60.91      1.62 o
   0   4   1        6.72        7.48      1.42 o
   1   4   1       27.76       25.71      1.22 o
   2   4   1       54.53       53.37      1.48 o
   3   4   1       15.79       14.87      0.99 o
   4   4   1        6.37        6.12      0.66 o
   5   4   1        9.80       10.40      0.93 o
   6   4   1       12.99       12.94      0.98 o
   7   4   1      103.81      108.61      2.95 o
   8   4   1      194.19      213.80      4.58 o
   9   4   1       40.25       43.55      4.61 o
  -7   5   1       25.33       26.74      1.93 o
  -6   5   1        7.14        6.78      0.94 o
  -5   5   1       19.09       16.95      1.59 o
  -4   5   1       40.28       40.79      2.00 o
  -3   5   1       57.28       61.25      2.25 o
  -2   5   1       45.68       43.30      1.82 o
  -1   5   1       64.20       64.16      2.46 o
   0   5   1       13.17       12.22      1.24 o
   1   5   1        3.17        2.83      0.64 o
   2   5   1       11.59       11.60      1.07 o
   3   5   1        1.32        1.12      0.60 o
   4   5   1       20.71       19.21      1.32 o
   5   5   1        7.12        6.15      0.99 o
   6   5   1       50.95       58.44      2.77 o
   7   5   1       10.21       11.23      1.53 o
  -3   6   1        1.50        1.79      1.12 o
  -2   6   1        3.08        3.50      1.10 o
  -1   6   1        0.43       -0.61      0.82 o
   1   6   1       21.46       19.78      4.40 o
   2   6   1        8.97        8.14      1.33 o
 -13   0   2       11.03       11.24      3.62 o
 -12   0   2      306.95      328.66     28.02 o
 -11   0   2      329.73      381.97     13.44 o
 -10   0   2      174.32      185.69      6.47 o
  -9   0   2       24.18       24.54      2.57 o
  -8   0   2       12.81       14.11      1.15 o
  -7   0   2      189.58      195.89      4.38 o
  -6   0   2      294.37      327.97      4.02 o
  -5   0   2      300.75      310.09      3.35 o
  -4   0   2       97.81      103.54      1.69 o
  -3   0   2      478.94      445.07      3.91 o
  -2   0   2      540.87      554.67      4.41 o
  -1   0   2     3476.49     3406.22     37.34 o
   0   0   2      954.50      494.44     13.43 o
   1   0   2     3745.32     3695.86     44.27 o
   2   0   2      526.07      522.78      4.54 o
   3   0   2      279.89      276.93      2.98 o
   4   0   2      211.45      216.76      3.22 o
   5   0   2     1321.59     1380.45     15.72 o
   6   0   2       49.51       53.74      2.17 o
   7   0   2       41.23       45.77      2.29 o
   8   0   2        0.11        0.70      0.84 o
   9   0   2       53.04       51.76      5.88 o
  10   0   2       76.81       87.98      8.30 o
  11   0   2       58.61       58.83      4.85 o
 -12   1   2       20.51       21.64      3.08 o
 -11   1   2        3.17        3.39      1.02 o
 -10   1   2      192.40      206.88      4.83 o
  -9   1   2      304.30      308.63      5.15 o
  -8   1   2      257.75      269.85      3.97 o
  -7   1   2      102.66      103.89      1.80 o
  -6   1   2       70.68       70.45      1.41 o
  -5   1   2        2.13        2.66      0.29 o
  -4   1   2      180.02      189.45      1.71 o
  -3   1   2       42.89       48.06      0.65 o
  -2   1   2      165.34      160.05      1.15 o
  -1   1   2      831.07      786.95      5.08 o
   0   1   2      246.20      235.93      1.39 o
   1   1   2     2081.81     2055.03      9.79 o
   2   1   2      184.50      178.91      1.40 o
   3   1   2     2472.46     2540.30     14.30 o
   4   1   2       12.39       14.00      0.59 o
   5   1   2       77.44       72.09      1.33 o
   6   1   2       23.39       22.64      1.00 o
   7   1   2       65.66       71.93      2.42 o
   8   1   2       18.57       17.46      1.44 o
   9   1   2       40.71       36.37      2.35 o
  10   1   2        4.34        5.15      1.21 o
  11   1   2       32.10       35.85      2.66 o
 -12   2   2        5.83        4.90      1.51 o
 -11   2   2       19.43       20.05      2.22 o
 -10   2   2       33.78       36.82      2.41 o
  -9   2   2       12.48       13.12      1.74 o
  -8   2   2      346.83      343.33      4.39 o
  -7   2   2      189.35      182.71      2.71 o
  -6   2   2      126.84      125.57      1.84 o
  -5   2   2       22.83       21.17      0.75 o
  -4   2   2       25.95       28.96      0.83 o
  -3   2   2       27.29       26.26      0.54 o
  -2   2   2       57.39       48.35      0.83 o
  -1   2   2        7.47        6.62      0.29 o
   0   2   2       69.78       71.62      0.89 o
   1   2   2      934.95      957.63      6.16 o
   2   2   2      311.66      332.25      3.15 o
   3   2   2      858.41      874.76      5.82 o
   4   2   2       22.65       25.81      0.82 o
   5   2   2      108.48      116.07      1.98 o
   6   2   2        5.79        5.39      0.61 o
   7   2   2       92.61       88.03      2.28 o
   8   2   2       33.53       32.61      2.65 o
   9   2   2        3.36        2.26      1.06 o
  10   2   2        5.10        6.19      2.30 o
  11   2   2        3.49        3.14      1.47 o
 -11   3   2       17.14       14.86      2.28 o
 -10   3   2       10.98        8.62      1.45 o
  -9   3   2        5.86        3.63      1.00 o
  -8   3   2        0.14        0.29      0.53 o
  -7   3   2       12.58       13.70      1.14 o
  -6   3   2      294.78      284.66      5.19 o
  -5   3   2      421.99      414.83      3.44 o
  -4   3   2        0.28       -0.17      0.25 o
  -3   3   2        6.87        7.18      0.77 o
  -2   3   2       23.38       22.64      0.77 o
  -1   3   2      323.93      329.72      3.67 o
   0   3   2       63.53       70.67      1.29 o
   1   3   2       12.79       13.96      0.57 o
   2   3   2       31.64       33.36      0.72 o
   3   3   2        9.71        9.46      0.51 o
   4   3   2       12.16       11.91      0.66 o
   5   3   2      599.21      598.65      5.56 o
   6   3   2       87.92       80.78      4.21 o
   7   3   2        7.94        8.17      1.11 o
   8   3   2        2.72        1.59      0.95 o
   9   3   2       13.07       14.88      2.24 o
  10   3   2       18.48       27.05      3.07 o
 -10   4   2        0.29       -0.22      0.95 o
  -9   4   2        4.48        3.20      1.08 o
  -8   4   2       11.09        9.08      1.07 o
  -7   4   2       28.74       27.33      1.72 o
  -6   4   2       30.86       29.96      1.48 o
  -5   4   2       17.04       14.19      0.96 o
  -4   4   2      200.47      200.28      2.60 o
  -3   4   2      260.48      264.73      5.36 o
  -2   4   2        5.40        5.13      0.90 o
  -1   4   2       10.16       10.96      0.89 o
   0   4   2        5.33        5.38      1.48 o
   1   4   2        4.04        3.95      0.48 o
   2   4   2        2.47        2.09      0.52 o
   3   4   2       79.24       74.20      1.63 o
   4   4   2       67.18       65.85      1.81 o
   5   4   2       28.53       24.84      1.33 o
   6   4   2        4.60        3.01      0.87 o
   7   4   2      159.10      158.15      3.72 o
   8   4   2       35.86       43.77      2.68 o
  -7   5   2        5.52        6.27      0.90 o
  -6   5   2        6.87        7.24      1.44 o
  -5   5   2       19.05       19.13      1.27 o
  -4   5   2       24.97       23.64      1.89 o
  -3   5   2       23.07       23.74      1.62 o
  -2   5   2      145.85      154.80      4.17 o
  -1   5   2      104.69      108.32      3.91 o
   0   5   2        7.48        7.37      0.90 o
   1   5   2       78.06       78.55      1.74 o
   2   5   2       43.07       39.81      1.92 o
   3   5   2       13.87       13.75      1.16 o
   4   5   2        5.27        5.92      0.94 o
   5   5   2        4.07        4.74      1.15 o
   6   5   2        4.82        5.04      1.67 o
  -3   6   2        0.44        0.79      1.09 o
  -2   6   2        0.80        1.29      1.06 o
  -1   6   2       40.56       42.65      3.78 o
   0   6   2       14.11       11.43      1.44 o
   1   6   2       56.47       54.43      2.03 o
 -13   1   3       21.51       21.32      2.65 o
 -12   1   3        5.61        4.31      1.57 o
 -11   1   3       25.06       29.01      2.20 o
 -10   1   3       49.25       49.87      2.70 o
  -9   1   3       18.88       21.10      1.54 o
  -8   1   3       14.19       14.51      0.94 o
  -7   1   3       62.71       62.03      1.38 o
  -6   1   3      129.37      146.04      1.89 o
  -5   1   3       42.49       49.33      1.12 o
  -4   1   3      668.01      715.87      4.62 o
  -3   1   3        5.11        8.29      0.33 o
  -2   1   3      303.12      304.76      1.83 o
  -1   1   3      234.33      225.54      1.43 o
   0   1   3      248.03      255.67      1.69 o
   1   1   3      188.69      194.52      1.55 o
   2   1   3      273.62      275.23      2.79 o
   3   1   3      438.40      485.70      3.57 o
   4   1   3       41.56       42.02      1.11 o
   5   1   3       45.10       49.41      1.20 o
   6   1   3       28.71       28.95      1.20 o
   7   1   3      161.53      164.78      3.55 o
   8   1   3       10.60        8.28      1.22 o
   9   1   3       50.30       51.85      6.10 o
  10   1   3       14.30       11.80      1.59 o
  11   1   3        4.83        4.94      1.38 o
 -12   2   3        6.45        2.98      1.36 o
 -11   2   3        4.63        2.90      1.24 o
 -10   2   3       17.81       16.33      1.65 o
  -9   2   3        5.38        5.07      0.87 o
  -8   2   3      320.56      322.78      4.19 o
  -7   2   3       21.42       22.72      1.05 o
  -6   2   3      233.71      222.62      2.55 o
  -5   2   3       58.44       57.46      1.11 o
  -4   2   3       88.79       89.80      1.19 o
  -3   2   3      176.32      179.81      1.69 o
  -2   2   3      403.92      423.79      2.66 o
  -1   2   3        7.75        7.88      0.28 o
   0   2   3      207.16      209.68      1.82 o
   1   2   3      332.85      354.50      2.83 o
   2   2   3      242.97      253.84      2.26 o
   3   2   3      212.16      230.86      2.25 o
   4   2   3       39.87       42.97      1.06 o
   5   2   3       25.10       23.64      1.00 o
   6   2   3       30.80       33.53      1.46 o
   7   2   3       76.79       70.68      2.20 o
   8   2   3       19.12       17.72      1.49 o
   9   2   3       52.42       53.81      3.53 o
  10   2   3        5.79        8.16      1.72 o
 -11   3   3        3.96        4.35      1.46 o
 -10   3   3        3.10        3.48      1.73 o
  -9   3   3        1.22        1.31      0.74 o
  -8   3   3       16.02       15.30      1.11 o
  -7   3   3        8.28        7.87      0.79 o
  -6   3   3      394.50      392.36      3.92 o
  -5   3   3       23.31       26.51      0.75 o
  -4   3   3      206.20      195.23      2.04 o
  -3   3   3       37.61       37.38      0.82 o
  -2   3   3      223.11      228.23      2.83 o
  -1   3   3      408.94      423.25      4.36 o
   0   3   3       84.42       92.99      1.41 o
   1   3   3        2.61        3.08      0.28 o
   2   3   3       15.32       13.96      0.57 o
   3   3   3       13.44       10.45      0.60 o
   4   3   3       82.69       92.05      1.71 o
   5   3   3      300.43      279.86      3.72 o
   6   3   3       22.50       18.59      1.35 o
   7   3   3        2.85        2.90      0.88 o
   8   3   3       12.93       11.50      1.66 o
   9   3   3        5.28        2.78      1.45 o
 -10   4   3        2.59        2.88      1.07 o
  -9   4   3        0.31        0.11      0.81 o
  -8   4   3       30.61       30.12      1.46 o
  -7   4   3       19.60       19.21      1.33 o
  -6   4   3        1.39        1.28      0.55 o
  -5   4   3       11.96       11.16      0.77 o
  -4   4   3      571.05      603.41      7.09 o
  -3   4   3       76.88       81.32      2.23 o
  -2   4   3      100.17      110.15      2.62 o
  -1   4   3       10.93       10.35      1.10 o
   0   4   3       34.89       33.75      1.14 o
   1   4   3       17.08       15.00      0.95 o
   2   4   3        2.92        2.24      0.56 o
   3   4   3      150.96      143.64      2.69 o
   4   4   3        4.13        3.51      0.57 o
   5   4   3       10.58       11.21      1.01 o
   6   4   3       75.50       80.31      2.95 o
   7   4   3       65.64       60.19      3.82 o
   8   4   3        4.58        6.13      2.04 o
  -7   5   3        4.55        3.90      0.96 o
  -6   5   3       16.33       14.99      1.20 o
  -5   5   3       40.90       37.21      1.58 o
  -4   5   3        3.55        3.64      1.24 o
  -3   5   3        0.00        0.42      0.94 o
  -2   5   3      241.25      256.26      5.70 o
  -1   5   3       10.13        8.73      1.26 o
   0   5   3        8.23        7.93      0.87 o
   1   5   3       65.09       64.98      1.80 o
   2   5   3       23.21       21.44      1.32 o
   3   5   3       20.04       18.38      1.35 o
   4   5   3        7.03        7.69      1.09 o
   5   5   3        2.56        3.00      1.18 o
   6   5   3        9.66       13.74      3.16 o
  -2   6   3       14.54       16.27      2.71 o
  -1   6   3       55.51       64.76      4.44 o
   0   6   3      166.75      180.32      5.38 o
 -13   0   4        0.35        0.24      1.44 o
 -12   0   4        8.94        5.67      1.85 o
 -11   0   4       38.00       42.64      3.78 o
 -10   0   4      127.75      126.84      5.17 o
  -9   0   4       28.16       25.61      2.18 o
  -8   0   4       60.65       62.25      2.00 o
  -7   0   4      714.29      763.54      8.48 o
  -6   0   4     1415.66     1544.70     12.22 o
  -5   0   4      315.14      338.94      4.56 o
  -4   0   4      196.42      197.68      2.59 o
  -3   0   4       54.28       50.00      1.14 o
  -2   0   4      654.20      609.95      5.17 o
  -1   0   4      486.18      479.87      4.25 o
   0   0   4     3040.14     2990.48     23.37 o
   1   0   4       83.06       74.79      1.34 o
   2   0   4      320.74      303.70      3.94 o
   3   0   4       52.67       56.69      1.75 o
   4   0   4      915.44      970.17     11.17 o
   5   0   4      302.44      325.06      4.81 o
   6   0   4      127.17      138.36      4.03 o
   7   0   4        1.62        3.00      1.16 o
   8   0   4       14.64       14.56      2.63 o
   9   0   4       13.43       14.73      2.44 o
  10   0   4       69.63       64.82      7.77 o
 -13   1   4        9.94        9.45      2.58 o
 -12   1   4       22.96       22.94      2.07 o
 -11   1   4        1.70        0.24      0.82 o
 -10   1   4        7.17        5.55      1.21 o
  -9   1   4       73.12       80.16      2.45 o
  -8   1   4      275.66      282.90      3.57 o
  -7   1   4       81.47       83.04      1.61 o
  -6   1   4      106.62      106.29      1.62 o
  -5   1   4      381.63      401.96      3.26 o
  -4   1   4      374.22      421.92      2.87 o
  -3   1   4       70.85       68.65      0.93 o
  -2   1   4     1273.58     1253.88      6.36 o
  -1   1   4        3.27        2.82      0.22 o
   0   1   4      347.56      316.53      2.30 o
   1   1   4      286.29      284.09      2.31 o
   2   1   4       56.03       61.94      1.03 o
   3   1   4       78.61       75.00      1.19 o
   4   1   4      169.40      169.42      2.16 o
   5   1   4        5.28        4.68      0.65 o
   6   1   4      185.16      187.29      3.39 o
   7   1   4       11.49       11.71      1.34 o
   8   1   4       10.70        7.66      1.24 o
   9   1   4       35.92       34.17      2.45 o
  10   1   4        6.00        5.48      1.38 o
 -12   2   4       12.60       10.75      1.85 o
 -11   2   4       55.67       61.64      5.34 o
 -10   2   4       98.04       95.09      4.08 o
  -9   2   4        1.53        1.30      0.65 o
  -8   2   4       15.49       12.45      0.92 o
  -7   2   4       17.90       19.53      0.91 o
  -6   2   4       11.50       11.60      0.66 o
  -5   2   4        3.60        4.05      0.38 o
  -4   2   4     1070.51     1119.38      7.50 o
  -3   2   4      182.19      191.01      2.30 o
  -2   2   4      267.36      297.38      2.72 o
  -1   2   4       96.91       92.43      1.45 o
   0   2   4       41.64       49.47      1.15 o
   1   2   4      150.65      161.07      1.69 o
   2   2   4       71.91       66.36      1.11 o
   3   2   4      140.64      144.20      1.88 o
   4   2   4        2.97        2.47      0.45 o
   5   2   4       26.97       25.80      1.19 o
   6   2   4       53.96       46.53      1.94 o
   7   2   4       71.65       71.33      2.91 o
   8   2   4      139.08      145.89      4.11 o
   9   2   4       17.17       14.54      2.04 o
  10   2   4        1.77        1.77      1.28 o
 -11   3   4        2.16        2.87      1.45 o
 -10   3   4       10.76        8.45      1.82 o
  -9   3   4        2.19        3.18      0.82 o
  -8   3   4       18.19       16.36      1.11 o
  -7   3   4       96.07       93.80      2.29 o
  -6   3   4      282.23      285.98      3.38 o
  -5   3   4       19.47       19.75      0.64 o
  -4   3   4       26.13       27.83      0.84 o
  -3   3   4       27.02       26.94      0.78 o
  -2   3   4       44.83       45.85      1.14 o
  -1   3   4       41.74       41.60      1.12 o
   0   3   4       63.91       63.64      1.74 o
   1   3   4       14.81       14.54      0.62 o
   2   3   4        6.26        7.19      0.55 o
   3   3   4       25.08       29.48      1.11 o
   4   3   4       59.73       51.76      1.43 o
   5   3   4       35.43       32.69      1.70 o
   6   3   4       39.94       35.70      2.12 o
   7   3   4        3.87        4.41      1.23 o
   8   3   4        0.49        0.49      1.22 o
   9   3   4        2.09       -1.03      1.22 o
 -10   4   4        2.61        2.94      1.11 o
  -9   4   4       22.65       22.52      1.71 o
  -8   4   4       46.71       45.55      2.13 o
  -7   4   4        0.77        0.81      0.66 o
  -6   4   4       33.30       33.74      1.33 o
  -5   4   4       73.64       72.47      1.60 o
  -4   4   4      107.90      109.71      2.00 o
  -3   4   4        9.84        8.25      0.93 o
  -2   4   4       15.66       17.34      1.14 o
  -1   4   4       10.56       10.40      0.63 o
   0   4   4       38.94       38.52      1.51 o
   1   4   4       28.20       28.36      2.04 o
   2   4   4       37.59       37.37      1.35 o
   3   4   4       67.83       63.73      1.57 o
   4   4   4       20.87       20.56      1.17 o
   5   4   4       29.87       22.04      1.59 o
   6   4   4       29.30       29.12      2.22 o
   7   4   4        9.81        6.43      1.40 o
  -7   5   4        5.48        5.58      0.99 o
  -6   5   4        0.56        0.12      0.66 o
  -5   5   4       18.56       17.94      1.19 o
  -4   5   4       56.05       61.97      3.30 o
  -3   5   4      177.17      188.04      4.96 o
  -2   5   4      140.30      152.77      3.61 o
  -1   5   4       13.03       13.71      1.51 o
   0   5   4       11.09       10.08      0.92 o
   1   5   4       30.94       29.05      1.50 o
   2   5   4       21.03       19.70      1.40 o
   3   5   4        5.29        5.61      1.19 o
   4   5   4       13.25       10.04      1.47 o
   5   5   4       20.04       19.95      5.79 o
 -13   1   5       38.20       42.76      3.43 o
 -12   1   5        5.46        3.85      1.15 o
 -11   1   5        9.54        8.52      1.32 o
 -10   1   5       43.84       47.92      3.16 o
  -9   1   5      151.07      151.42      2.94 o
  -8   1   5       10.11       11.62      0.79 o
  -7   1   5        1.32        1.04      0.34 o
  -6   1   5        2.70        2.55      0.35 o
  -5   1   5      383.05      410.34      3.55 o
  -4   1   5       89.64      103.24      1.37 o
  -3   1   5      981.66     1052.31      5.64 o
  -2   1   5      310.55      325.05      2.46 o
  -1   1   5       59.81       63.10      0.91 o
   0   1   5       22.25       21.78      0.65 o
   1   1   5      219.30      235.99      2.17 o
   2   1   5      310.47      321.38      2.78 o
   3   1   5        6.24        5.53      0.67 o
   4   1   5        6.80        6.53      0.56 o
   5   1   5       60.46       63.54      1.94 o
   6   1   5       64.90       74.18      2.44 o
   7   1   5       18.93       17.85      1.64 o
   8   1   5       68.31       67.31      3.30 o
   9   1   5        4.32        2.76      1.06 o
  10   1   5       23.98       24.01      3.30 o
 -12   2   5        2.62        1.12      1.60 o
 -11   2   5       11.30        7.65      1.44 o
 -10   2   5       34.49       35.31      2.90 o
  -9   2   5       15.61       11.04      1.00 o
  -8   2   5       12.44       11.93      0.84 o
  -7   2   5       15.87       14.32      0.84 o
  -6   2   5       13.47       14.60      0.71 o
  -5   2   5      290.23      299.66      2.87 o
  -4   2   5      150.63      152.52      1.82 o
  -3   2   5      401.84      414.86      3.65 o
  -2   2   5      105.47       99.17      1.34 o
  -1   2   5       78.60       76.01      1.27 o
   0   2   5        0.78        0.54      0.23 o
   1   2   5       60.21       58.36      1.06 o
   2   2   5       39.12       38.42      1.02 o
   3   2   5       61.48       67.98      1.36 o
   4   2   5       50.35       51.83      1.55 o
   5   2   5        6.79        5.80      0.77 o
   6   2   5       31.49       28.02      1.77 o
   7   2   5       51.57       46.82      2.59 o
   8   2   5       23.02       19.96      3.34 o
   9   2   5        7.88       10.30      1.90 o
 -11   3   5       10.05        6.21      1.28 o
 -10   3   5       23.22       20.74      1.96 o
  -9   3   5        3.86        4.86      0.88 o
  -8   3   5        4.00        2.53      0.58 o
  -7   3   5      104.25       98.33      2.02 o
  -6   3   5      174.13      175.65      3.01 o
  -5   3   5       11.61       12.27      0.55 o
  -4   3   5       39.43       40.09      0.99 o
  -3   3   5       20.24       17.06      0.84 o
  -2   3   5        7.12        6.14      0.49 o
  -1   3   5      451.64      460.21      3.57 o
   0   3   5        4.74        4.59      0.35 o
   1   3   5       58.63       61.63      1.21 o
   2   3   5        3.50        3.31      0.50 o
   3   3   5       11.40       12.64      0.82 o
   4   3   5       37.51       31.11      1.51 o
   5   3   5      100.63      105.95      3.08 o
   6   3   5       84.50       83.86      4.60 o
   7   3   5        3.17        1.38      1.03 o
   8   3   5        3.17        1.83      1.43 o
 -10   4   5       15.70       18.71      1.80 o
  -9   4   5       33.85       28.64      2.78 o
  -8   4   5       28.14       26.46      1.68 o
  -7   4   5        3.59        4.26      0.75 o
  -6   4   5       12.19       12.87      1.06 o
  -5   4   5        0.96        0.70      0.50 o
  -4   4   5       92.52      102.50      2.31 o
  -3   4   5      113.18      112.33      2.38 o
  -2   4   5      102.38      106.11      1.96 o
  -1   4   5       20.90       22.33      1.10 o
   0   4   5        8.80        8.19      0.76 o
   1   4   5      145.04      146.03      2.88 o
   2   4   5        6.60        6.16      0.66 o
   3   4   5        6.29        5.66      0.88 o
   4   4   5       18.81       15.86      1.22 o
   5   4   5       23.93       21.29      1.66 o
   6   4   5       26.52       29.07      2.03 o
   7   4   5       51.79       53.09      3.19 o
  -7   5   5        0.45        0.07      0.75 o
  -6   5   5        3.81        4.43      0.90 o
  -5   5   5       38.78       40.85      2.04 o
  -4   5   5       15.25       13.39      1.59 o
  -3   5   5        0.97        0.77      0.63 o
  -2   5   5       25.89       27.43      1.26 o
  -1   5   5       14.81       14.30      1.08 o
   0   5   5        5.77        5.59      1.28 o
   1   5   5        6.52        6.28      0.94 o
   2   5   5       23.72       25.80      1.68 o
   3   5   5       46.57       44.24      2.32 o
   4   5   5       10.30        9.85      1.78 o
 -13   0   6       11.91       16.66      2.79 o
 -12   0   6      227.54      246.63     14.50 o
 -11   0   6      126.89      133.94      5.58 o
 -10   0   6       18.57       15.33      3.57 o
  -9   0   6      143.92      147.76      6.16 o
  -8   0   6        7.96        8.52      1.07 o
  -7   0   6       93.57      100.03      2.71 o
  -6   0   6       71.89       69.33      2.09 o
  -5   0   6      143.09      151.73      2.49 o
  -4   0   6       35.76       38.42      1.29 o
  -3   0   6      253.51      224.90      2.78 o
  -2   0   6       74.76       69.83      1.64 o
  -1   0   6     2376.13     2537.62     22.47 o
   0   0   6      182.23      181.07      2.93 o
   1   0   6      340.57      361.74      4.72 o
   2   0   6      167.18      158.11      2.94 o
   3   0   6      150.34      136.50      3.17 o
   4   0   6      145.08      148.20      3.54 o
   5   0   6      101.54      110.86      4.53 o
   6   0   6       17.81       13.53      2.96 o
   7   0   6       26.06       31.42      7.31 o
   8   0   6       11.63       11.99      2.21 o
   9   0   6       27.59       33.68      3.75 o
 -13   1   6       25.15       32.07      2.94 o
 -12   1   6        6.48        5.67      1.25 o
 -11   1   6       34.02       34.37      2.48 o
 -10   1   6       79.29       74.69      2.70 o
  -9   1   6       43.83       42.20      1.73 o
  -8   1   6       46.68       45.84      1.50 o
  -7   1   6      147.30      145.33      2.18 o
  -6   1   6        2.59        3.04      0.40 o
  -5   1   6      231.06      231.38      2.76 o
  -4   1   6       36.28       36.99      0.97 o
  -3   1   6      161.81      178.73      1.84 o
  -2   1   6       84.34       78.10      1.11 o
  -1   1   6      270.38      279.78      2.44 o
   0   1   6       26.53       22.01      0.74 o
   1   1   6      862.95      859.51      6.09 o
   2   1   6       88.57       86.80      1.50 o
   3   1   6      237.84      232.26      2.73 o
   4   1   6        5.66        5.67      0.94 o
   5   1   6       38.72       35.70      1.74 o
   6   1   6       26.30       28.03      2.05 o
   7   1   6        0.41       -0.37      0.67 o
   8   1   6       29.64       25.08      2.17 o
   9   1   6        1.16        1.54      1.11 o
 -12   2   6       10.51       11.79      2.86 o
 -11   2   6        3.78        0.87      1.05 o
 -10   2   6       37.24       39.67      2.09 o
  -9   2   6       55.22       55.59      2.58 o
  -8   2   6      132.89      111.58      2.14 o
  -7   2   6       32.91       30.66      1.17 o
  -6   2   6       11.91       12.03      0.72 o
  -5   2   6        8.15        8.87      0.60 o
  -4   2   6       53.52       53.34      1.25 o
  -3   2   6      516.45      555.47      4.21 o
  -2   2   6       67.89       65.55      1.11 o
  -1   2   6       50.80       46.30      0.94 o
   0   2   6       37.19       40.56      1.01 o
   1   2   6      299.49      273.29      2.82 o
   2   2   6       52.15       54.76      1.77 o
   3   2   6      270.37      282.86      3.52 o
   4   2   6       18.00       15.59      1.15 o
   5   2   6        0.90        0.58      0.57 o
   6   2   6        3.62        1.84      0.83 o
   7   2   6       24.07       23.51      1.97 o
   8   2   6       19.18       17.17      2.16 o
   9   2   6        6.53        2.02      1.64 o
 -11   3   6       37.31       34.83      2.32 o
 -10   3   6       14.55       13.47      1.47 o
  -9   3   6        6.87        6.99      1.18 o
  -8   3   6        0.49        0.45      0.48 o
  -7   3   6        0.18       -0.25      0.45 o
  -6   3   6       32.06       27.19      1.14 o
  -5   3   6       41.87       42.39      1.10 o
  -4   3   6       15.10       16.21      0.71 o
  -3   3   6       10.05        8.89      0.50 o
  -2   3   6       79.19       86.29      1.31 o
  -1   3   6      692.24      703.98      5.25 o
   0   3   6       28.41       30.01      0.87 o
   1   3   6        3.07        2.78      0.46 o
   2   3   6        5.90        6.45      0.62 o
   3   3   6        1.33        2.05      0.58 o
   4   3   6       10.00        9.63      1.16 o
   5   3   6       66.14       71.95      2.70 o
   6   3   6        4.48        4.24      1.20 o
   7   3   6        4.15        3.59      1.56 o
   8   3   6        3.68        4.14      1.73 o
 -10   4   6       70.11       86.94     13.72 o
  -9   4   6        3.37        1.89      1.31 o
  -8   4   6       14.48       14.54      1.22 o
  -7   4   6        5.91        4.80      0.88 o
  -6   4   6        2.41        1.21      0.77 o
  -5   4   6        4.30        4.56      0.95 o
  -4   4   6       49.72       49.61      1.56 o
  -3   4   6      220.40      231.98      3.39 o
  -2   4   6       30.45       31.09      1.41 o
  -1   4   6       15.73       17.30      1.12 o
   0   4   6       54.52       58.72      1.79 o
   1   4   6       96.48       98.68      1.98 o
   2   4   6        4.13        4.36      0.68 o
   3   4   6        1.32        0.84      0.66 o
   4   4   6        3.08        2.35      1.15 o
   5   4   6        5.44        3.15      1.33 o
   6   4   6        2.32        1.13      1.16 o
  -7   5   6        0.11        0.34      0.97 o
  -6   5   6       21.23       22.54      1.88 o
  -5   5   6      140.67      144.89      3.15 o
  -4   5   6       33.26       34.16      2.13 o
  -3   5   6       76.48       76.95      2.47 o
  -2   5   6       31.02       28.49      1.56 o
  -1   5   6        2.25        1.49      0.71 o
   0   5   6        5.91        4.11      0.90 o
   1   5   6        0.84        1.15      0.81 o
   2   5   6        8.15        7.74      1.36 o
   3   5   6       48.10       50.49      3.57 o
 -13   1   7        1.80        1.33      1.19 o
 -12   1   7        1.97        1.15      1.09 o
 -11   1   7       15.73       12.91      1.53 o
 -10   1   7       60.12       55.30      2.23 o
  -9   1   7       17.44       17.44      1.19 o
  -8   1   7       63.67       73.12      1.83 o
  -7   1   7       71.65       67.63      1.50 o
  -6   1   7       54.85       53.02      1.89 o
  -5   1   7       30.92       29.57      0.97 o
  -4   1   7        9.99        9.38      0.55 o
  -3   1   7       77.52       83.91      1.34 o
  -2   1   7       90.75      103.45      1.63 o
  -1   1   7        3.96        3.53      0.39 o
   0   1   7       99.01      113.98      1.63 o
   1   1   7       49.05       55.87      1.24 o
   2   1   7       92.92       82.96      1.58 o
   3   1   7      213.72      209.09      3.25 o
   4   1   7        4.45        4.53      1.10 o
   5   1   7       15.14       15.90      2.21 o
   6   1   7       64.93       69.41      4.63 o
   7   1   7       26.03       25.74      2.16 o
   8   1   7        5.31        6.86      1.67 o
 -12   2   7        6.16        6.64      1.55 o
 -11   2   7       19.68       21.46      2.23 o
 -10   2   7       79.78       83.60      2.63 o
  -9   2   7       15.02       17.04      1.24 o
  -8   2   7      270.24      254.83      3.71 o
  -7   2   7        3.35        2.88      0.56 o
  -6   2   7        2.92        2.12      0.43 o
  -5   2   7       85.33       95.71      1.57 o
  -4   2   7       47.48       47.25      1.18 o
  -3   2   7       90.03       91.41      1.48 o
  -2   2   7        6.86        7.09      0.51 o
  -1   2   7       80.17       71.30      1.33 o
   0   2   7      343.50      338.37      3.32 o
   1   2   7      337.97      339.13      3.62 o
   2   2   7       56.89       56.87      1.46 o
   3   2   7       94.78       96.56      2.34 o
   4   2   7        7.84        7.86      0.91 o
   5   2   7        0.32       -0.42      0.62 o
   6   2   7        7.96        4.05      1.06 o
   7   2   7        7.54        6.26      1.54 o
   8   2   7       39.14       36.02      3.71 o
 -11   3   7       48.88       49.29      2.78 o
 -10   3   7       28.20       29.36      2.04 o
  -9   3   7        5.77        4.68      0.91 o
  -8   3   7        0.70        0.01      0.53 o
  -7   3   7        8.30        7.00      0.75 o
  -6   3   7      235.42      214.76      3.69 o
  -5   3   7       20.39       20.58      1.17 o
  -4   3   7        5.16        4.70      0.53 o
  -3   3   7       64.39       65.03      1.38 o
  -2   3   7      154.61      151.79      2.04 o
  -1   3   7      468.65      472.71      4.61 o
   0   3   7       38.80       43.04      1.42 o
   1   3   7       15.33       14.53      0.93 o
   2   3   7        8.57        7.40      0.77 o
   3   3   7        6.39        6.55      1.01 o
   4   3   7        8.07        5.86      1.05 o
   5   3   7       30.11       29.72      2.88 o
   6   3   7        5.85        6.23      1.60 o
   7   3   7        3.45        2.47      1.51 o
 -10   4   7       37.09       43.80      4.05 o
  -9   4   7       14.00       19.59      4.00 o
  -8   4   7       10.20       13.48      1.74 o
  -7   4   7        4.70        5.03      1.06 o
  -6   4   7        4.89        4.73      1.01 o
  -5   4   7       22.41       25.62      1.68 o
  -4   4   7      259.83      268.36      4.78 o
  -3   4   7      281.59      283.55      4.33 o
  -2   4   7       34.09       33.64      1.61 o
  -1   4   7        5.82        4.55      0.77 o
   0   4   7        9.27        8.89      0.83 o
   1   4   7       31.87       32.67      1.75 o
   2   4   7       12.69       13.68      1.14 o
   3   4   7        0.59        0.15      0.76 o
   4   4   7        1.07        0.51      0.87 o
   5   4   7        3.89        3.38      1.10 o
  -7   5   7        2.61        2.23      1.24 o
  -6   5   7       68.00       76.61      2.64 o
  -5   5   7      115.16      124.19      3.43 o
  -4   5   7        8.37        8.31      1.18 o
  -3   5   7        7.72        6.65      0.98 o
  -2   5   7       55.77       59.99      2.49 o
  -1   5   7       11.95       12.23      1.51 o
   0   5   7        6.75        9.24      1.36 o
   1   5   7        2.36        1.45      1.07 o
   2   5   7       11.66       10.58      1.95 o
 -13   0   8       29.52       22.26      3.13 o
 -12   0   8       27.54       26.56      4.77 o
 -11   0   8       52.51       49.21      8.18 o
 -10   0   8        7.04        8.97      3.20 o
  -9   0   8       13.95       13.78      2.06 o
  -8   0   8      243.61      243.48      7.80 o
  -7   0   8      935.11      952.63     14.15 o
  -6   0   8      772.48      745.85      7.75 o
  -5   0   8      130.36      117.82      2.47 o
  -4   0   8       23.30       25.33      1.97 o
  -3   0   8       27.94       36.96      2.46 o
  -2   0   8       13.22       15.90      1.00 o
  -1   0   8       63.55       72.07      1.82 o
   0   0   8      129.78      146.52      2.94 o
   1   0   8       53.68       53.92      2.39 o
   2   0   8        8.26        8.44      1.22 o
   3   0   8       18.63       19.37      2.22 o
   4   0   8     1512.01     1575.81     26.15 o
   5   0   8      223.86      234.99     10.72 o
   6   0   8       37.15       35.24      3.46 o
   7   0   8        1.17        2.64      1.54 o
   8   0   8        2.58        0.15      1.42 o
 -13   1   8       12.56       13.23      2.21 o
 -12   1   8        8.87        8.71      1.48 o
 -11   1   8       24.69       25.50      2.07 o
 -10   1   8       70.94       75.22      2.89 o
  -9   1   8      331.51      325.39      5.40 o
  -8   1   8      190.27      189.87      3.79 o
  -7   1   8       72.17       72.74      1.86 o
  -6   1   8      140.28      144.79      2.23 o
  -5   1   8      235.26      234.10      2.87 o
  -4   1   8      139.66      135.82      1.96 o
  -3   1   8       40.26       39.15      1.17 o
  -2   1   8        7.13        7.75      0.63 o
  -1   1   8       25.57       24.09      1.02 o
   0   1   8        0.68        1.46      0.41 o
   1   1   8        5.69        6.81      0.62 o
   2   1   8      887.88      876.80      9.17 o
   3   1   8       71.62       71.01      2.11 o
   4   1   8       22.69       20.93      1.73 o
   5   1   8        9.34       11.72      1.45 o
   6   1   8      223.90      236.26      5.56 o
   7   1   8       50.78       51.84      3.07 o
   8   1   8        0.71        1.61      1.13 o
 -12   2   8        6.50        4.14      1.39 o
 -11   2   8      109.02      111.12      4.25 o
 -10   2   8      159.97      163.85      6.11 o
  -9   2   8       48.65       46.84      2.17 o
  -8   2   8       22.02       19.71      1.45 o
  -7   2   8       40.73       35.80      1.67 o
  -6   2   8        3.88        2.62      0.53 o
  -5   2   8       10.20       10.01      0.73 o
  -4   2   8       56.80       54.58      1.40 o
  -3   2   8       78.37       74.89      1.50 o
  -2   2   8       32.46       29.79      1.20 o
  -1   2   8        2.98        1.98      0.44 o
   0   2   8      546.42      539.44      5.07 o
   1   2   8      143.47      139.59      2.41 o
   2   2   8       50.63       47.63      1.81 o
   3   2   8        1.08        1.13      0.59 o
   4   2   8       43.03       43.04      2.48 o
   5   2   8        6.54        5.44      1.13 o
   6   2   8        2.40        0.92      0.91 o
   7   2   8       11.29        8.99      2.05 o
 -11   3   8       23.61       23.36      2.72 o
 -10   3   8       19.04       17.97      1.71 o
  -9   3   8        3.34        2.18      0.70 o
  -8   3   8       11.02       13.85      1.14 o
  -7   3   8       44.27       35.38      1.66 o
  -6   3   8       47.23       40.74      1.60 o
  -5   3   8       22.66       19.45      1.79 o
  -4   3   8       16.98       18.65      1.04 o
  -3   3   8       29.76       30.35      1.62 o
  -2   3   8      185.16      187.78      2.83 o
  -1   3   8       32.05       31.92      1.29 o
   0   3   8      108.04      109.07      2.80 o
   1   3   8        2.60        1.96      0.62 o
   2   3   8        1.96        2.00      0.77 o
   3   3   8       16.51       16.07      1.58 o
   4   3   8       12.17        9.65      1.31 o
   5   3   8        0.47        0.50      1.27 o
   6   3   8       13.81       15.11      5.26 o
  -9   4   8        4.52        6.02      1.79 o
  -8   4   8        1.96        3.17      1.42 o
  -7   4   8        8.27        7.56      1.22 o
  -6   4   8        0.47        0.72      0.77 o
  -5   4   8       14.59       10.23      1.36 o
  -4   4   8      143.38      148.86      3.50 o
  -3   4   8        6.75        5.80      0.98 o
  -2   4   8       88.88       93.05      3.83 o
  -1   4   8       10.94       11.29      0.94 o
   0   4   8        5.65        6.18      0.82 o
   1   4   8       15.90       17.52      1.29 o
   2   4   8        4.20        4.84      0.99 o
   3   4   8        1.54        1.44      0.89 o
   4   4   8        0.18       -0.62      0.86 o
  -6   5   8       36.82       38.10      2.17 o
  -5   5   8       24.41       23.05      2.33 o
  -4   5   8       20.53       20.98      2.44 o
  -3   5   8       20.68       19.88      1.52 o
  -2   5   8       25.47       24.60      1.87 o
  -1   5   8        1.04        2.02      0.88 o
   0   5   8       11.73       11.81      1.61 o
   1   5   8       29.23       38.28      3.35 o
 -13   1   9        2.88        2.50      1.35 o
 -12   1   9        8.16        5.82      1.32 o
 -11   1   9        2.14        1.48      0.92 o
 -10   1   9       37.82       38.48      2.42 o
  -9   1   9      186.06      199.67      4.15 o
  -8   1   9       26.07       28.21      1.75 o
  -7   1   9      128.01      132.19      2.64 o
  -6   1   9        1.57        0.65      0.39 o
  -5   1   9      575.72      566.68      5.30 o
  -4   1   9       22.58       19.02      0.96 o
  -3   1   9       27.09       29.83      1.27 o
  -2   1   9        1.99        0.86      0.36 o
  -1   1   9       24.89       26.94      1.14 o
   0   1   9        1.06        1.70      0.51 o
   1   1   9       60.24       58.45      2.40 o
   2   1   9      306.43      308.33      5.18 o
   3   1   9       14.17       12.36      1.41 o
   4   1   9       85.26       87.29      3.63 o
   5   1   9       69.46       73.21      3.48 o
   6   1   9      112.82      115.32      4.00 o
   7   1   9        1.36        1.47      1.06 o
 -12   2   9       19.11       18.01      2.28 o
 -11   2   9      121.70      126.77      4.56 o
 -10   2   9        3.16        1.11      0.85 o
  -9   2   9       73.33       63.81      3.30 o
  -8   2   9       27.19       27.23      1.59 o
  -7   2   9       39.43       32.79      1.53 o
  -6   2   9       18.70       18.98      1.24 o
  -5   2   9       18.91       16.84      1.31 o
  -4   2   9        9.47        9.23      1.23 o
  -3   2   9      462.57      453.43      4.84 o
  -2   2   9       41.12       38.56      1.40 o
  -1   2   9       40.53       41.03      1.56 o
   0   2   9      265.90      260.64      3.76 o
   1   2   9       60.56       61.54      2.02 o
   2   2   9       70.37       67.30      2.17 o
   3   2   9       34.76       35.75      2.04 o
   4   2   9       11.30       11.59      1.46 o
   5   2   9        4.61        3.36      1.09 o
   6   2   9       31.45       36.61      6.99 o
 -11   3   9       11.73       11.46      2.09 o
 -10   3   9       10.35        9.66      1.27 o
  -9   3   9        3.64        3.06      0.85 o
  -8   3   9        3.81        3.09      0.83 o
  -7   3   9       19.84       14.89      1.16 o
  -6   3   9       22.32       21.15      1.39 o
  -5   3   9       56.97       55.69      2.00 o
  -4   3   9       21.11       20.72      1.24 o
  -3   3   9       88.38       88.24      2.50 o
  -2   3   9      252.86      256.10      3.86 o
  -1   3   9      277.70      288.17      4.21 o
   0   3   9       98.66      102.61      3.08 o
   1   3   9       15.78       17.32      1.85 o
   2   3   9        6.77        6.38      1.30 o
   3   3   9       24.27       27.88      2.98 o
   4   3   9       38.80       45.28      3.65 o
   5   3   9        4.88        5.20      1.69 o
  -9   4   9        3.07        3.13      1.57 o
  -8   4   9       20.76       24.55      3.86 o
  -7   4   9       21.14       18.81      2.41 o
  -6   4   9       17.99       20.29      2.91 o
  -5   4   9       64.43       58.05      3.46 o
  -4   4   9       30.86       28.64      3.08 o
  -3   4   9       61.26       62.25      2.56 o
  -2   4   9       42.79       42.98      1.66 o
  -1   4   9       16.22       15.64      1.21 o
   0   4   9       67.82       73.13      3.68 o
   1   4   9       71.85       74.21      3.31 o
   2   4   9       76.48       91.62      3.06 o
   3   4   9        8.32       10.79      1.63 o
  -5   5   9       11.71       12.25      1.60 o
  -4   5   9       13.23       12.89      2.08 o
  -3   5   9       23.63       24.51      2.61 o
  -2   5   9        1.39        2.04      0.97 o
  -1   5   9       12.26       11.63      2.14 o
 -13   0  10        9.22       10.25      2.40 o
 -12   0  10        3.72        5.24      1.88 o
 -11   0  10        5.19        3.31      3.25 o
 -10   0  10       33.34       34.50      5.10 o
  -9   0  10        9.42       11.95      2.79 o
  -8   0  10      542.04      570.85     10.24 o
  -7   0  10     1184.29     1195.14     19.31 o
  -6   0  10      351.59      356.14      5.88 o
  -5   0  10      178.25      182.35      4.13 o
  -4   0  10       62.95       59.61      3.98 o
  -3   0  10       83.10       71.03      2.49 o
  -2   0  10       32.89       27.98      2.32 o
  -1   0  10       16.08       19.84      1.87 o
   0   0  10       16.18       17.91      2.24 o
   1   0  10        4.63        4.00      1.26 o
   2   0  10       32.21       34.13      3.12 o
   3   0  10      352.41      370.87     21.86 o
   4   0  10      181.25      194.32      7.03 o
   5   0  10      220.20      246.11     12.98 o
   6   0  10        1.88        2.46      1.62 o
 -12   1  10        5.98        7.86      1.67 o
 -11   1  10       11.64       12.57      1.67 o
 -10   1  10       84.98       89.29      4.42 o
  -9   1  10      153.50      158.58      3.88 o
  -8   1  10      111.43      112.79      2.80 o
  -7   1  10       37.07       37.18      1.95 o
  -6   1  10      177.38      182.44      5.50 o
  -5   1  10      576.57      566.83     12.51 o
  -4   1  10      139.51      132.19      2.58 o
  -3   1  10       50.16       42.65      1.66 o
  -2   1  10       32.66       33.22      1.80 o
  -1   1  10        6.78        7.59      0.85 o
   0   1  10       23.86       20.85      1.50 o
   1   1  10       41.55       41.99      2.14 o
   2   1  10       38.75       33.99      2.49 o
   3   1  10       71.55       71.27      3.06 o
   4   1  10        7.32        6.18      1.61 o
   5   1  10       63.76       61.77      3.33 o
   6   1  10       38.73       37.97      2.79 o
 -12   2  10       68.29       74.81      5.35 o
 -11   2  10       32.96       27.25      2.56 o
 -10   2  10       16.95       14.74      1.69 o
  -9   2  10       43.55       43.49      2.76 o
  -8   2  10        6.65        6.42      1.12 o
  -7   2  10       38.45       42.31      2.11 o
  -6   2  10       33.76       33.87      1.85 o
  -5   2  10        2.75        2.44      0.60 o
  -4   2  10      226.98      224.37      3.48 o
  -3   2  10      299.88      304.62      4.16 o
  -2   2  10       52.20       51.15      1.92 o
  -1   2  10       33.17       31.92      1.63 o
   0   2  10       15.36       14.30      1.19 o
   1   2  10       29.13       25.47      1.68 o
   2   2  10        2.87        1.75      0.85 o
   3   2  10        3.62        3.89      1.21 o
   4   2  10        3.76        4.88      1.27 o
   5   2  10       34.05       34.77      4.48 o
 -10   3  10        3.28        5.15      1.20 o
  -9   3  10        5.73        5.35      1.30 o
  -8   3  10        3.38        3.77      1.37 o
  -7   3  10       29.57       29.71      1.94 o
  -6   3  10       12.81       10.78      1.24 o
  -5   3  10        0.44        0.92      0.57 o
  -4   3  10       17.04       15.28      1.15 o
  -3   3  10        2.38        2.44      0.68 o
  -2   3  10      103.98      104.56      2.94 o
  -1   3  10      195.60      199.27      5.05 o
   0   3  10        5.83        5.20      1.17 o
   1   3  10        4.03        1.80      1.82 o
   2   3  10        4.63        3.62      1.18 o
   3   3  10       39.01       46.94      3.78 o
   4   3  10       19.59       15.89      2.42 o
  -8   4  10        3.67        6.66      1.86 o
  -7   4  10        2.98        0.50      2.75 o
  -6   4  10        0.20        1.13      1.68 o
  -5   4  10        7.06        5.65      1.18 o
  -4   4  10       11.71       12.11      1.64 o
  -3   4  10        6.26        5.95      0.95 o
  -2   4  10       11.11       10.82      1.18 o
  -1   4  10       19.18       21.93      1.65 o
   0   4  10       45.23       46.67      3.76 o
   1   4  10      108.69      120.19      3.95 o
   2   4  10        1.00        1.88      1.19 o
 -12   1  11       14.68       16.52      2.25 o
 -11   1  11        1.52        1.54      1.06 o
 -10   1  11       38.59       38.07      2.13 o
  -9   1  11       23.76       23.51      1.64 o
  -8   1  11       11.55        8.53      1.24 o
  -7   1  11       18.00       17.26      1.47 o
  -6   1  11      192.25      194.65      4.08 o
  -5   1  11       43.31       46.34      3.15 o
  -4   1  11       24.05       28.95      1.73 o
  -3   1  11       11.17        8.23      1.09 o
  -2   1  11        3.40        2.01      0.69 o
  -1   1  11       21.35       19.93      1.50 o
   0   1  11       18.76       17.77      2.70 o
   1   1  11        4.29        3.09      0.94 o
   2   1  11        8.20        6.54      1.23 o
   3   1  11        1.60        1.00      0.87 o
   4   1  11       44.56       46.17      2.92 o
   5   1  11       49.24       50.82      3.21 o
 -11   2  11       24.24       21.46      2.13 o
 -10   2  11        9.83        8.93      1.41 o
  -9   2  11       10.96       11.11      1.65 o
  -8   2  11        0.71        1.13      0.76 o
  -7   2  11        9.99        9.30      1.42 o
  -6   2  11       30.00       25.83      1.74 o
  -5   2  11        3.08        2.96      0.78 o
  -4   2  11      295.62      287.12      5.45 o
  -3   2  11       75.30       69.95      2.83 o
  -2   2  11       92.15       92.67      2.92 o
  -1   2  11        5.45        4.28      0.88 o
   0   2  11        9.58       10.95      1.42 o
   1   2  11        6.13        5.47      1.14 o
   2   2  11       36.20       41.09      2.89 o
   3   2  11        3.73        3.71      1.23 o
   4   2  11        4.57        5.47      1.54 o
 -10   3  11        5.57        7.04      1.78 o
  -9   3  11       12.51        9.23      1.59 o
  -8   3  11       34.08       34.12      2.53 o
  -7   3  11        1.16        0.80      0.87 o
  -6   3  11       14.96       13.58      1.43 o
  -5   3  11        7.45        6.54      1.14 o
  -4   3  11        1.68        1.26      0.90 o
  -3   3  11        5.61        5.69      1.26 o
  -2   3  11      169.92      179.75      6.27 o
  -1   3  11        8.37        8.08      1.37 o
   0   3  11       81.63       76.90      8.06 o
   1   3  11        1.42        1.33      1.14 o
   2   3  11       11.10       10.65      3.33 o
   3   3  11       77.95       88.02      7.77 o
  -7   4  11       14.78       12.26      5.59 o
  -6   4  11        2.30        0.40      1.39 o
  -5   4  11        3.89        2.19      0.95 o
  -4   4  11       17.21       19.99      2.34 o
  -3   4  11       27.67       26.63      2.02 o
  -2   4  11        5.21        6.80      1.26 o
  -1   4  11        1.24        0.21      0.93 o
   0   4  11      146.94      157.85      4.65 o
 -12   0  12       26.98       26.91      2.83 o
 -11   0  12       36.12       39.97      3.28 o
 -10   0  12       10.04       11.38      1.93 o
  -9   0  12        6.43        9.45      2.00 o
  -8   0  12       31.26       39.10     10.40 o
  -7   0  12        1.44        1.06      1.07 o
  -6   0  12       79.00       82.26      4.58 o
  -5   0  12       81.29       73.34      6.29 o
  -4   0  12       24.98       22.12      2.59 o
  -3   0  12      119.94      102.01      4.72 o
  -2   0  12      417.06      359.64      9.53 o
  -1   0  12       10.86       14.26      2.30 o
   0   0  12       11.35        6.27      1.69 o
   1   0  12       14.84       16.68      5.67 o
   2   0  12        3.65        0.96      1.18 o
   3   0  12       59.57       71.83      6.25 o
   4   0  12       52.74       53.78      4.66 o
 -12   1  12       10.15        9.17      1.63 o
 -11   1  12       11.38       13.48      1.72 o
 -10   1  12       13.78       16.96      1.57 o
  -9   1  12        4.62        5.35      1.60 o
  -8   1  12       26.24       24.17      2.00 o
  -7   1  12        0.13       -0.46      0.67 o
  -6   1  12       19.94       19.16      1.73 o
  -5   1  12       50.02       46.70      2.59 o
  -4   1  12      268.03      243.42      5.52 o
  -3   1  12       47.13       49.58      4.07 o
  -2   1  12       12.03       10.18      2.08 o
  -1   1  12       53.50       57.28      4.77 o
   0   1  12       64.80       62.67      3.18 o
   1   1  12        4.39        4.38      1.12 o
   2   1  12       34.30       33.82      2.43 o
   3   1  12        1.29        0.28      0.93 o
   4   1  12        0.02       -0.92      0.92 o
 -11   2  12       14.99       15.29      2.35 o
 -10   2  12       19.04       20.44      2.41 o
  -9   2  12        0.96        2.55      1.18 o
  -8   2  12        9.33       12.27      1.70 o
  -7   2  12       35.68       37.38      3.73 o
  -6   2  12      137.04      127.73      3.78 o
  -5   2  12        3.77        2.55      0.91 o
  -4   2  12       24.53       24.66      1.95 o
  -3   2  12       24.60       23.25      1.88 o
  -2   2  12       32.87       31.94      2.47 o
  -1   2  12        1.65        1.37      0.88 o
   0   2  12      119.37      132.80      4.52 o
   1   2  12       22.83       18.62      2.18 o
   2   2  12       28.70       30.96      5.15 o
   3   2  12        0.04        0.93      1.16 o
  -9   3  12        8.87        6.21      1.78 o
  -8   3  12       23.82       18.32      2.37 o
  -7   3  12        0.72        0.67      1.03 o
  -6   3  12       23.15       19.06      1.97 o
  -5   3  12        4.06        3.39      1.68 o
  -4   3  12        2.28        3.38      1.22 o
  -3   3  12       52.30       57.03      3.08 o
  -2   3  12      194.45      213.40      5.72 o
  -1   3  12        2.17        0.26      0.99 o
   0   3  12       31.68       26.62      5.26 o
   1   3  12        2.61        1.78      1.34 o
   2   3  12        5.62        4.69      1.68 o
  -6   4  12        0.53        0.53      1.51 o
  -5   4  12       14.50       12.48      2.55 o
  -4   4  12       47.03       53.76      2.81 o
  -3   4  12        6.88        5.74      1.27 o
  -2   4  12       10.52        7.15      1.46 o
 -11   1  13       31.18       41.52      3.32 o
 -10   1  13       32.80       32.44      4.09 o
  -9   1  13       63.23       65.18      3.40 o
  -8   1  13       22.14       22.85      2.01 o
  -7   1  13        0.97        0.59      0.82 o
  -6   1  13       17.69       15.92      1.75 o
  -5   1  13       74.54       71.53      3.11 o
  -4   1  13       30.91       30.33      2.18 o
  -3   1  13        8.83        8.73      1.64 o
  -2   1  13        5.32        3.68      1.06 o
  -1   1  13       61.85       51.64      3.74 o
   0   1  13       29.20       26.98      2.20 o
   1   1  13       62.31       64.89      3.49 o
   2   1  13       66.69       68.84      4.83 o
   3   1  13        0.17       -1.68      0.98 o
 -10   2  13       41.27       44.55      3.43 o
  -9   2  13        9.77       15.47      2.04 o
  -8   2  13        3.44        3.08      1.37 o
  -7   2  13       18.29       17.50      1.96 o
  -6   2  13       17.43       13.65      2.52 o
  -5   2  13       15.76       13.39      1.71 o
  -4   2  13       32.53       31.33      2.52 o
  -3   2  13        9.11        9.34      1.60 o
  -2   2  13        0.96        1.17      1.02 o
  -1   2  13       51.97       58.71      3.58 o
   0   2  13       44.81       51.67      3.82 o
   1   2  13       30.65       27.00      2.58 o
   2   2  13        4.28        2.97      1.36 o
  -8   3  13       50.78       60.93      4.03 o
  -7   3  13       14.83       17.35      4.48 o
  -6   3  13        3.58        3.47      1.26 o
  -5   3  13        0.90        0.05      1.06 o
  -4   3  13        5.02        3.00      1.29 o
  -3   3  13       15.00       12.41      2.11 o
  -2   3  13      130.01      138.90      5.67 o
  -1   3  13        3.83        3.22      1.52 o
   0   3  13        8.64        5.99      1.79 o
 -10   0  14        3.70        2.67      1.69 o
  -9   0  14        5.42        4.18      1.78 o
  -8   0  14      171.26      191.42      8.71 o
  -7   0  14      210.68      220.39      7.83 o
  -6   0  14        7.38        6.80      1.86 o
  -5   0  14       25.30       20.06      2.82 o
  -4   0  14       14.68       15.86      2.56 o
  -3   0  14       81.37       75.40      4.86 o
  -2   0  14        0.09       -1.35      1.16 o
  -1   0  14       73.92       60.65      7.23 o
   0   0  14        5.69        5.07      1.83 o
   1   0  14        0.86        0.17      1.42 o
   2   0  14        1.04        1.25      1.76 o
 -10   1  14        4.79        4.68      1.52 o
  -9   1  14       54.78       64.26      7.11 o
  -8   1  14        2.31        1.79      1.05 o
  -7   1  14       22.76       22.15      2.06 o
  -6   1  14       26.19       26.74      2.18 o
  -5   1  14       14.21       24.28      4.00 o
  -4   1  14        0.60        0.01      0.80 o
  -3   1  14       27.82       26.59      2.30 o
  -2   1  14        0.30       -1.07      0.83 o
  -1   1  14       27.02       23.31      2.16 o
   0   1  14        0.30        0.80      1.04 o
   1   1  14        8.99       12.27      1.82 o
  -9   2  14       17.80       18.09      3.25 o
  -8   2  14       22.89       21.23      2.41 o
  -7   2  14        6.89        7.57      1.56 o
  -6   2  14        2.82        2.97      1.23 o
  -5   2  14       26.98       24.82      3.12 o
  -4   2  14       42.43       44.97      3.20 o
  -3   2  14       16.19       15.83      2.14 o
  -2   2  14        0.73        1.13      1.13 o
  -1   2  14       15.03       18.50      2.25 o
   0   2  14        2.61        0.54      1.21 o
  -6   3  14        0.96        1.01      1.44 o
  -5   3  14        1.42        0.72      1.38 o
  -4   3  14        4.18        5.85      1.75 o
  -3   3  14        4.63        3.44      2.92 o
  -9   1  15        0.10        0.39      1.15 o
  -8   1  15       11.88       10.71      2.55 o
  -7   1  15        6.09        6.66      1.53 o
  -6   1  15       64.49       73.64      3.81 o
  -5   1  15       12.75       12.48      1.68 o
  -4   1  15        1.89        1.95      1.09 o
  -3   1  15       10.35       11.55      1.68 o
  -2   1  15        2.48        0.68      1.05 o
  -1   1  15       14.16       12.79      1.83 o
  -7   2  15        4.68        6.33      1.66 o
  -6   2  15       33.78       37.46      3.05 o
  -5   2  15        7.73        7.38      1.60 o
  -4   2  15       53.70       60.20      3.86 o
  -3   2  15        9.55        7.99      1.68 o
  -2   2  15        1.38        0.05      1.20 o
  -7   0  16       19.83       32.25      3.82 o
  -6   0  16       21.24       25.53      3.50 o
  -5   0  16       12.47       12.49      2.67 o
  -4   0  16       50.40       71.42     10.31 o
  -3   0  16      102.96      123.81     16.07 o
  -6   1  16       36.56       46.43      3.54 o
  -5   1  16       64.21       84.98      6.90 o
  -4   1  16       99.64      123.30      6.25 o
 
